# Supplementary material for: Electrodeposition of Cobalt Oxides on Carbon Nanotubes for Sensitive Bromhexine Sensing
Source: Molecules. 2022 Jun 24;27(13):4078. doi: 10.3390/molecules27134078 (PMC9268198; doi:10.3390/molecules27134078)
Supplement: Supplementary file 1 [file molecules-27-04078-s001.zip]

Archive with 1 entries (1 files):
- molecules-1764581-supplementary.pdf
